# Supplementary material for: Systematic Literature Review on Donkeys (Equus asinus): Husbandry and Welfare in Europe
Source: Animals (Basel). 2025 Sep 23;15(19):2768. doi: 10.3390/ani15192768 (PMC12523398; doi:10.3390/ani15192768)
Supplement: Supplementary file 1 [file animals-15-02768-s001.zip]

Archive with 1 entries (1 files):
- animals-3844761-supplementary.pdf
